# Supplementary material for: Five new species of Mydaea from China (Diptera, Muscidae)
Source: Zookeys. 2019 Dec 9;897:101–14. doi: 10.3897/zookeys.897.39232 (PMC6914718; doi:10.3897/zookeys.897.39232)
Supplement: XML Treatment for Mydaea [file zookeys.897.39232-treatment1.xml]

<!DOCTYPE tp:taxon-treatment
  PUBLIC "-//TaxonX//DTD Taxonomic Treatment Publishing DTD v0 20100105//EN" "tax-treatment-NSO.dtd">
<tp:taxon-treatment xmlns:tp="http://www.plazi.org/taxpub"><tp:treatment-meta><kwd-group><label>Taxon classification</label><kwd><named-content xmlns:xlink="http://www.w3.org/1999/xlink" content-type="kingdom">Animalia</named-content></kwd><kwd><named-content xmlns:xlink="http://www.w3.org/1999/xlink" content-type="order">Diptera</named-content></kwd><kwd><named-content xmlns:xlink="http://www.w3.org/1999/xlink" content-type="family">Muscidae</named-content></kwd></kwd-group><mixed-citation publication-type="journal"><person-group><name><surname>Du</surname><given-names>Jing</given-names></name><name><surname>Hao</surname><given-names>Bo</given-names></name><name><surname>Xue</surname><given-names>Wanqi</given-names></name><name><surname>Zhang</surname><given-names>Chuntian</given-names></name></person-group><article-title>Five new species of <italic><tp:taxon-name><tp:taxon-name-part taxon-name-part-type="genus" reg="Mydaea">Mydaea</tp:taxon-name-part></tp:taxon-name></italic> from China (<tp:taxon-name><tp:taxon-name-part taxon-name-part-type="order">Diptera</tp:taxon-name-part></tp:taxon-name>, <tp:taxon-name><tp:taxon-name-part taxon-name-part-type="family">Muscidae</tp:taxon-name-part></tp:taxon-name>)</article-title><source>Zookeys</source><day>09</day><month>12</month><year>2019</year><volume>897</volume><fpage>101</fpage><lpage>114</lpage><pub-id pub-id-type="doi">10.3897/zookeys.897.39232</pub-id></mixed-citation></tp:treatment-meta><tp:nomenclature><tp:taxon-name><object-id xmlns:xlink="http://www.w3.org/1999/xlink" content-type="arpha" xlink:type="simple">3A7D6B5C-12E3-5155-9B79-4D5EFF50E821</object-id>
            <tp:taxon-name-part taxon-name-part-type="genus" reg="Mydaea">Mydaea</tp:taxon-name-part>
          </tp:taxon-name><tp:taxon-authority>Robineau-Desvoidy, 1830</tp:taxon-authority><tp:nomenclature-citation-list><tp:nomenclature-citation><tp:taxon-name>
                <tp:taxon-name-part taxon-name-part-type="genus" reg="Mydaea">Mydaea</tp:taxon-name-part>
              </tp:taxon-name><comment>Robineau-Desvoidy, 1830: 479. Type species: <tp:taxon-name><tp:taxon-name-part taxon-name-part-type="genus" reg="Mydaea">Mydaea</tp:taxon-name-part> <tp:taxon-name-part taxon-name-part-type="species" reg="scutellaris">scutellaris</tp:taxon-name-part></tp:taxon-name> Robineau-Desvoidy, 1830 (by subsequent designation of Coquillett 1901).</comment></tp:nomenclature-citation><tp:nomenclature-citation><tp:taxon-name>
                <tp:taxon-name-part taxon-name-part-type="genus" reg="Xenomydaea">Xenomydaea</tp:taxon-name-part>
              </tp:taxon-name><comment>Malloch, 1920: 144. Type species: <tp:taxon-name><tp:taxon-name-part taxon-name-part-type="genus" reg="Xenomydaea">Xenomydaea</tp:taxon-name-part> <tp:taxon-name-part taxon-name-part-type="species" reg="buccata">buccata</tp:taxon-name-part></tp:taxon-name> Malloch, 1920 (by original designation).</comment></tp:nomenclature-citation></tp:nomenclature-citation-list></tp:nomenclature><tp:treatment-sec sec-type="Generic diagnosis" id="SECID0ENIAC"><title>Generic diagnosis.</title><p>Meron and anepimeron bare; katepisternal setae 1+2; lower margin of posterior spiracle without row of setae; Sc bent bow-shaped; dorsal and ventral surfaces of radial node with hairs, M<sub>1</sub> straight; lower calypter tongue-shaped; mid tibia with at least 2 <italic>p</italic>; hind coxa bare on posterior surface, hind tibia without <italic>pd.</italic> The cerci of all Chinese species have been divided into seven different kinds. We figure together these seven kinds to show there differences (Fig. <xref ref-type="fig" rid="F1">1</xref>).</p><fig id="F1" position="float" orientation="portrait"><object-id xmlns:xlink="http://www.w3.org/1999/xlink" content-type="doi" xlink:type="simple">10.3897/zookeys.897.39232.figure1</object-id><object-id xmlns:xlink="http://www.w3.org/1999/xlink" content-type="arpha" xlink:type="simple">8FE978E1-94E1-5C3C-99EF-0E943C324769</object-id><label>Figure 1.</label><caption><p>Cerci types of Chinese <italic><tp:taxon-name><tp:taxon-name-part taxon-name-part-type="genus" reg="Mydaea">Mydaea</tp:taxon-name-part></tp:taxon-name></italic><bold>a</bold><italic><tp:taxon-name><tp:taxon-name-part taxon-name-part-type="genus" reg="Mydaea">M.</tp:taxon-name-part> <tp:taxon-name-part taxon-name-part-type="species" reg="subelecta">subelecta</tp:taxon-name-part></tp:taxon-name></italic> Feng, 2000; <italic><tp:taxon-name><tp:taxon-name-part taxon-name-part-type="genus" reg="Mydaea">M.</tp:taxon-name-part> <tp:taxon-name-part taxon-name-part-type="species" reg="gracilior">gracilior</tp:taxon-name-part></tp:taxon-name></italic> Xue, 1992 <bold>b</bold><italic><tp:taxon-name><tp:taxon-name-part taxon-name-part-type="genus" reg="Mydaea">M.</tp:taxon-name-part> <tp:taxon-name-part taxon-name-part-type="species" reg="jiuzhaigouensis">jiuzhaigouensis</tp:taxon-name-part></tp:taxon-name></italic> Feng &amp; Deng, 2001; <italic><tp:taxon-name><tp:taxon-name-part taxon-name-part-type="genus" reg="Mydaea">M.</tp:taxon-name-part> <tp:taxon-name-part taxon-name-part-type="species" reg="nubila">nubila</tp:taxon-name-part></tp:taxon-name></italic> Stein, 1916; <italic><tp:taxon-name><tp:taxon-name-part taxon-name-part-type="genus" reg="Mydaea">M.</tp:taxon-name-part> <tp:taxon-name-part taxon-name-part-type="species" reg="scolocerca">scolocerca</tp:taxon-name-part></tp:taxon-name></italic> Feng, 2000 <bold>c</bold><italic><tp:taxon-name><tp:taxon-name-part taxon-name-part-type="genus" reg="Mydaea">Mydaea</tp:taxon-name-part> <tp:taxon-name-part taxon-name-part-type="species" reg="ancilloides">ancilloides</tp:taxon-name-part></tp:taxon-name></italic> Xue, 1992; <italic><tp:taxon-name><tp:taxon-name-part taxon-name-part-type="genus" reg="Mydaea">M.</tp:taxon-name-part> <tp:taxon-name-part taxon-name-part-type="species" reg="jubiventera">jubiventera</tp:taxon-name-part></tp:taxon-name></italic> Feng &amp; Deng, 2001; <italic><tp:taxon-name><tp:taxon-name-part taxon-name-part-type="genus" reg="Mydaea">M.</tp:taxon-name-part> <tp:taxon-name-part taxon-name-part-type="species" reg="fuchaoi">fuchaoi</tp:taxon-name-part></tp:taxon-name></italic> Xue &amp; Tian, 2012; <italic><tp:taxon-name><tp:taxon-name-part taxon-name-part-type="genus" reg="Mydaea">M.</tp:taxon-name-part> <tp:taxon-name-part taxon-name-part-type="species" reg="flavifemora">flavifemora</tp:taxon-name-part></tp:taxon-name></italic> Feng, 2000; <italic><tp:taxon-name><tp:taxon-name-part taxon-name-part-type="genus" reg="Mydaea">M.</tp:taxon-name-part> <tp:taxon-name-part taxon-name-part-type="species" reg="kangdinga">kangdinga</tp:taxon-name-part></tp:taxon-name></italic> Xue &amp; Feng, 1992; <italic><tp:taxon-name><tp:taxon-name-part taxon-name-part-type="genus" reg="Mydaea">M.</tp:taxon-name-part> <tp:taxon-name-part taxon-name-part-type="species" reg="setifemur">setifemur</tp:taxon-name-part></tp:taxon-name></italic> Ringdahl, 1924 <bold>d</bold><italic><tp:taxon-name><tp:taxon-name-part taxon-name-part-type="genus" reg="Mydaea">M.</tp:taxon-name-part> <tp:taxon-name-part taxon-name-part-type="species" reg="brunneipennis">brunneipennis</tp:taxon-name-part></tp:taxon-name></italic> Wei, 1994; <italic><tp:taxon-name><tp:taxon-name-part taxon-name-part-type="genus" reg="Mydaea">Mydaea</tp:taxon-name-part> <tp:taxon-name-part taxon-name-part-type="species" reg="glaucina">glaucina</tp:taxon-name-part></tp:taxon-name></italic> Wei, 1994; <italic><tp:taxon-name><tp:taxon-name-part taxon-name-part-type="genus" reg="Mydaea">M.</tp:taxon-name-part> <tp:taxon-name-part taxon-name-part-type="species" reg="nigra">nigra</tp:taxon-name-part></tp:taxon-name></italic> Wei, 1994; <italic><tp:taxon-name><tp:taxon-name-part taxon-name-part-type="genus" reg="Mydaea">M.</tp:taxon-name-part> <tp:taxon-name-part taxon-name-part-type="species" reg="shuensis">shuensis</tp:taxon-name-part></tp:taxon-name></italic> Feng, 2003; <italic><tp:taxon-name><tp:taxon-name-part taxon-name-part-type="genus" reg="Mydaea">M.</tp:taxon-name-part> <tp:taxon-name-part taxon-name-part-type="species" reg="minor">minor</tp:taxon-name-part></tp:taxon-name></italic> Ma &amp; Wu, 1986; <italic><tp:taxon-name><tp:taxon-name-part taxon-name-part-type="genus" reg="Mydaea">M.</tp:taxon-name-part> <tp:taxon-name-part taxon-name-part-type="species" reg="sinensis">sinensis</tp:taxon-name-part></tp:taxon-name></italic> Ma &amp; Cui, 1986; <italic><tp:taxon-name><tp:taxon-name-part taxon-name-part-type="genus" reg="Mydaea">M.</tp:taxon-name-part> <tp:taxon-name-part taxon-name-part-type="species" reg="franzosternita">franzosternita</tp:taxon-name-part></tp:taxon-name></italic> Xue &amp; Tian, 2014; <italic><tp:taxon-name><tp:taxon-name-part taxon-name-part-type="genus" reg="Mydaea">M.</tp:taxon-name-part> <tp:taxon-name-part taxon-name-part-type="species" reg="laxidetrita">laxidetrita</tp:taxon-name-part></tp:taxon-name></italic> Xue &amp; Wang, 1992 <bold>e</bold><italic><tp:taxon-name><tp:taxon-name-part taxon-name-part-type="genus" reg="Mydaea">M.</tp:taxon-name-part> <tp:taxon-name-part taxon-name-part-type="species" reg="nigribasicosta">nigribasicosta</tp:taxon-name-part></tp:taxon-name></italic> Xue &amp; Feng, 1996; <italic><tp:taxon-name><tp:taxon-name-part taxon-name-part-type="genus" reg="Mydaea">M.</tp:taxon-name-part> <tp:taxon-name-part taxon-name-part-type="species" reg="latielecta">latielecta</tp:taxon-name-part></tp:taxon-name></italic> Xue, 1992; <italic><tp:taxon-name><tp:taxon-name-part taxon-name-part-type="genus" reg="Mydaea">M.</tp:taxon-name-part> <tp:taxon-name-part taxon-name-part-type="species" reg="tinctoscutaris">tinctoscutaris</tp:taxon-name-part></tp:taxon-name></italic> Xue, 1992 <bold>f</bold><italic><tp:taxon-name><tp:taxon-name-part taxon-name-part-type="genus" reg="Mydaea">M.</tp:taxon-name-part> <tp:taxon-name-part taxon-name-part-type="species" reg="affinis">affinis</tp:taxon-name-part></tp:taxon-name></italic> Meade, 1891; <italic><tp:taxon-name><tp:taxon-name-part taxon-name-part-type="genus" reg="Mydaea">M.</tp:taxon-name-part> <tp:taxon-name-part taxon-name-part-type="species" reg="bideserta">bideserta</tp:taxon-name-part></tp:taxon-name></italic> Xue &amp; Wang, 1992; <italic><tp:taxon-name><tp:taxon-name-part taxon-name-part-type="genus" reg="Mydaea">M.</tp:taxon-name-part> <tp:taxon-name-part taxon-name-part-type="species" reg="urbana">urbana</tp:taxon-name-part></tp:taxon-name></italic> (Meigen, 1826) <bold>g</bold><italic><tp:taxon-name><tp:taxon-name-part taxon-name-part-type="genus" reg="Mydaea">M.</tp:taxon-name-part> <tp:taxon-name-part taxon-name-part-type="species" reg="brevis">brevis</tp:taxon-name-part></tp:taxon-name></italic> Wei, 1994; <italic><tp:taxon-name><tp:taxon-name-part taxon-name-part-type="genus" reg="Mydaea">M.</tp:taxon-name-part> <tp:taxon-name-part taxon-name-part-type="species" reg="emeishanna">emeishanna</tp:taxon-name-part></tp:taxon-name></italic> Feng &amp; Deng, 2001; <italic><tp:taxon-name><tp:taxon-name-part taxon-name-part-type="genus" reg="Mydaea">M.</tp:taxon-name-part> <tp:taxon-name-part taxon-name-part-type="species" reg="discocerca">discocerca</tp:taxon-name-part></tp:taxon-name></italic> Feng, 2000; <italic><tp:taxon-name><tp:taxon-name-part taxon-name-part-type="genus" reg="Mydaea">M.</tp:taxon-name-part> <tp:taxon-name-part taxon-name-part-type="species" reg="minutiglaucina">minutiglaucina</tp:taxon-name-part></tp:taxon-name></italic> Xue &amp; Tian, 2012.</p></caption><graphic xmlns:xlink="http://www.w3.org/1999/xlink" xlink:href="zookeys-897-101-g001.jpg" position="float" orientation="portrait" xlink:type="simple" id="oo_362640.jpg"><uri content-type="original_file" xlink:type="simple">https://binary.pensoft.net/fig/362640</uri></graphic></fig><sec sec-type="Addendum to the key by Xue and Tian (2014) of Mydaea (males only)" id="SECID0E6DAE"><title>Addendum to the key by <xref ref-type="bibr" rid="B23">Xue and Tian (2014)</xref> of <italic><tp:taxon-name><tp:taxon-name-part taxon-name-part-type="genus" reg="Mydaea">Mydaea</tp:taxon-name-part></tp:taxon-name></italic> (males only)</title><table-wrap content-type="key" position="anchor" orientation="portrait"><table id="TID0EKFAC" rules="all"><tbody><tr><td rowspan="1" colspan="1">7</td><td rowspan="1" colspan="1">Scutellum yellow or with yellow basal part</td><td rowspan="1" colspan="1">
                      <bold>8</bold>
                    </td></tr><tr><td rowspan="1" colspan="1">–</td><td rowspan="1" colspan="1">Scutellum entirely black</td><td rowspan="1" colspan="1">
                      <bold>7a</bold>
                    </td></tr><tr><td rowspan="1" colspan="1">7a</td><td rowspan="1" colspan="1">Hind femur black</td><td rowspan="1" colspan="1">
                      <bold><italic><tp:taxon-name><tp:taxon-name-part taxon-name-part-type="genus" reg="Mydaea">M.</tp:taxon-name-part> <tp:taxon-name-part taxon-name-part-type="species" reg="wusuensis">wusuensis</tp:taxon-name-part></tp:taxon-name></italic> Xue, sp. nov.</bold>
                    </td></tr><tr><td rowspan="1" colspan="1">–</td><td rowspan="1" colspan="1">Hind femur yellow or fuscous</td><td rowspan="1" colspan="1">
                      <bold>11</bold>
                    </td></tr><tr><td rowspan="1" colspan="1">8</td><td rowspan="1" colspan="1">Hind femur with <italic>pv</italic> in rows</td><td rowspan="1" colspan="1">
                      <bold>9</bold>
                    </td></tr><tr><td rowspan="1" colspan="1">–</td><td rowspan="1" colspan="1">Hind femur with <italic>pv</italic> on the base at most</td><td rowspan="1" colspan="1">
                      <bold>8a</bold>
                    </td></tr><tr><td rowspan="1" colspan="1">8a</td><td rowspan="1" colspan="1">Postpronotal lobe yellow</td><td rowspan="1" colspan="1">
                      <bold><italic><tp:taxon-name><tp:taxon-name-part taxon-name-part-type="genus" reg="Mydaea">M.</tp:taxon-name-part> <tp:taxon-name-part taxon-name-part-type="species" reg="tinctoscutaris">tinctoscutaris</tp:taxon-name-part></tp:taxon-name></italic> Xue, 1992</bold>
                    </td></tr><tr><td rowspan="1" colspan="1">–</td><td rowspan="1" colspan="1">Postpronotal lobe black</td><td rowspan="1" colspan="1">
                      <bold><italic><tp:taxon-name><tp:taxon-name-part taxon-name-part-type="genus" reg="Mydaea">M.</tp:taxon-name-part> <tp:taxon-name-part taxon-name-part-type="species" reg="quinquiseta">quinquiseta</tp:taxon-name-part></tp:taxon-name></italic> Xue, sp. nov.</bold>
                    </td></tr><tr><td rowspan="1" colspan="1">9</td><td rowspan="1" colspan="1">Anterior spiracle yellow</td><td rowspan="1" colspan="1">
                      <bold>9a</bold>
                    </td></tr><tr><td rowspan="1" colspan="1">–</td><td rowspan="1" colspan="1">Anterior spiracle fuscous</td><td rowspan="1" colspan="1">
                      <bold>10</bold>
                    </td></tr><tr><td rowspan="1" colspan="1">9a</td><td rowspan="1" colspan="1">2 <italic>prst-acr</italic></td><td rowspan="1" colspan="1">
                      <bold><italic><tp:taxon-name><tp:taxon-name-part taxon-name-part-type="genus" reg="Mydaea">M.</tp:taxon-name-part> <tp:taxon-name-part taxon-name-part-type="species" reg="gracilior">gracilior</tp:taxon-name-part></tp:taxon-name></italic> Xue, 1992</bold>
                    </td></tr><tr><td rowspan="1" colspan="1">–</td><td rowspan="1" colspan="1"><italic>prst-acr</italic> absent</td><td rowspan="1" colspan="1">
                      <bold><italic><tp:taxon-name><tp:taxon-name-part taxon-name-part-type="genus" reg="Mydaea">M.</tp:taxon-name-part> <tp:taxon-name-part taxon-name-part-type="species" reg="qingyuanensis">qingyuanensis</tp:taxon-name-part></tp:taxon-name></italic> Xue, sp. nov.</bold>
                    </td></tr><tr><td rowspan="1" colspan="1">10</td><td rowspan="1" colspan="1">Coxae, trochanters of fore leg and all tarsi fuscous</td><td rowspan="1" colspan="1">
                      <bold>10a</bold>
                    </td></tr><tr><td rowspan="1" colspan="1">–</td><td rowspan="1" colspan="1">All legs yellow</td><td rowspan="1" colspan="1">
                      <bold><italic><tp:taxon-name><tp:taxon-name-part taxon-name-part-type="genus" reg="Mydaea">M.</tp:taxon-name-part> <tp:taxon-name-part taxon-name-part-type="species" reg="kangdinga">kangdinga</tp:taxon-name-part></tp:taxon-name></italic> Xue &amp; Feng, 1992</bold>
                    </td></tr><tr><td rowspan="1" colspan="1">10a</td><td rowspan="1" colspan="1">Ventral surface of fore femur fuscous on basal half</td><td rowspan="1" colspan="1">
                      <bold><italic><tp:taxon-name><tp:taxon-name-part taxon-name-part-type="genus" reg="Mydaea">M.</tp:taxon-name-part> <tp:taxon-name-part taxon-name-part-type="species" reg="setifemur">setifemur</tp:taxon-name-part></tp:taxon-name></italic> Ringdahl, 1924</bold>
                    </td></tr><tr><td rowspan="1" colspan="1">–</td><td rowspan="1" colspan="1">Ventral surface of fore femur yellow on basal half</td><td rowspan="1" colspan="1">
                      <bold><italic><tp:taxon-name><tp:taxon-name-part taxon-name-part-type="genus" reg="Mydaea">M.</tp:taxon-name-part> <tp:taxon-name-part taxon-name-part-type="species" reg="combiniseriata">combiniseriata</tp:taxon-name-part></tp:taxon-name></italic> Xue, sp. nov.</bold>
                    </td></tr><tr><td rowspan="1" colspan="1">13</td><td rowspan="1" colspan="1">Frons subequal with anterior ocellus in width abdomen with shifting patches</td><td rowspan="1" colspan="1">
                      <bold><italic><tp:taxon-name><tp:taxon-name-part taxon-name-part-type="genus" reg="Mydaea">M.</tp:taxon-name-part> <tp:taxon-name-part taxon-name-part-type="species" reg="discocerca">discocerca</tp:taxon-name-part></tp:taxon-name></italic> Feng, 2000</bold>
                    </td></tr><tr><td rowspan="1" colspan="1">–</td><td rowspan="1" colspan="1">Frons about 2 times as wide as anterior ocellus; abdomen without shifting patch</td><td rowspan="1" colspan="1">
                      <bold>15</bold>
                    </td></tr><tr><td rowspan="1" colspan="1">14</td><td rowspan="1" colspan="1"><italic>Pra</italic> about 1/2 of posterior notopleural seta in length; wing brown, basal half of hind femur with <italic>pv</italic> obviously</td><td rowspan="1" colspan="1">
                      <bold>19</bold>
                    </td></tr><tr><td rowspan="1" colspan="1">–</td><td rowspan="1" colspan="1"><italic>Pra</italic> longer than posterior notopleural seta; wing yellow, hind femur with sparse and short <italic>pv</italic></td><td rowspan="1" colspan="1">
                      <bold>20</bold>
                    </td></tr><tr><td rowspan="1" colspan="1">15</td><td rowspan="1" colspan="1">Antennal arista ciliated, the longest hair subequal with antennal postpedicel in width</td><td rowspan="1" colspan="1">
                      <bold>16</bold>
                    </td></tr><tr><td rowspan="1" colspan="1">–</td><td rowspan="1" colspan="1">Antennal arista short ciliated, the longest hair longer than antennal postpedicel in width</td><td rowspan="1" colspan="1">
                      <bold>17</bold>
                    </td></tr><tr><td rowspan="1" colspan="1">16</td><td rowspan="1" colspan="1">Parafacial about 1/2 of postpedicel in width</td><td rowspan="1" colspan="1">
                      <bold><italic><tp:taxon-name><tp:taxon-name-part taxon-name-part-type="genus" reg="Mydaea">M.</tp:taxon-name-part> <tp:taxon-name-part taxon-name-part-type="species" reg="brevis">brevis</tp:taxon-name-part></tp:taxon-name></italic> Wei, 1994</bold>
                    </td></tr><tr><td rowspan="1" colspan="1">–</td><td rowspan="1" colspan="1">Parafacial subequal with postpedicel in width</td><td rowspan="1" colspan="1">
                      <bold>16a</bold>
                    </td></tr><tr><td rowspan="1" colspan="1">16a</td><td rowspan="1" colspan="1">Basicosta dark-brown, <italic>pra</italic> approximately 1.3 times as long as posterior notopleural seta; fore tibia without median <italic>p</italic>, ventral surface of fore tarsus without adhesive hairs</td><td rowspan="1" colspan="1">
                      <bold><italic><tp:taxon-name><tp:taxon-name-part taxon-name-part-type="genus" reg="Mydaea">M.</tp:taxon-name-part> <tp:taxon-name-part taxon-name-part-type="species" reg="fuchaoi">fuchaoi</tp:taxon-name-part></tp:taxon-name></italic> Xue &amp; Tian, 2012</bold>
                    </td></tr><tr><td rowspan="1" colspan="1">–</td><td rowspan="1" colspan="1">Basicosta yellow, <italic>pra</italic> shorter than posterior notopleural seta; fore tibia with 1 median <italic>p</italic> , ventral surface of fore tarsus with adhesive hairs</td><td rowspan="1" colspan="1">
                      <bold><italic><tp:taxon-name><tp:taxon-name-part taxon-name-part-type="genus" reg="Mydaea">M.</tp:taxon-name-part> <tp:taxon-name-part taxon-name-part-type="species" reg="adhesipeda">adhesipeda</tp:taxon-name-part></tp:taxon-name></italic> Xue, sp. nov.</bold>
                    </td></tr></tbody></table></table-wrap></sec></tp:treatment-sec><ref-list><ref id="B23"><mixed-citation xmlns:xlink="http://www.w3.org/1999/xlink" xlink:type="simple"><person-group><name name-style="western"><surname>Xue</surname><given-names>WQ</given-names></name><name name-style="western"><surname>Tian</surname><given-names>X</given-names></name></person-group> (<year>2014</year>) <article-title>Keys to the species of <italic><tp:taxon-name><tp:taxon-name-part taxon-name-part-type="genus">Mydaeinae</tp:taxon-name-part></tp:taxon-name></italic> (<tp:taxon-name><tp:taxon-name-part taxon-name-part-type="order">Diptera</tp:taxon-name-part></tp:taxon-name>: <tp:taxon-name><tp:taxon-name-part taxon-name-part-type="family">Muscidae</tp:taxon-name-part></tp:taxon-name>) from China, with the description of four new species.</article-title><source>Journal of Insect Science</source><volume>14</volume>: <fpage>2</fpage>–<lpage>8</lpage>. <ext-link xlink:type="simple" ext-link-type="doi" xlink:href="10.1093/jis/14.1.22">https://doi.org/10.1093/jis/14.1.22</ext-link></mixed-citation></ref></ref-list></tp:taxon-treatment>
