# Supplementary material for: Five new species of Mydaea from China (Diptera, Muscidae)
Source: Zookeys. 2019 Dec 9;897:101–14. doi: 10.3897/zookeys.897.39232 (PMC6914718; doi:10.3897/zookeys.897.39232)
Supplement: XML Treatment for Mydaea adhesipeda [file zookeys.897.39232-treatment2.xml]

<!DOCTYPE tp:taxon-treatment
  PUBLIC "-//TaxonX//DTD Taxonomic Treatment Publishing DTD v0 20100105//EN" "tax-treatment-NSO.dtd">
<tp:taxon-treatment xmlns:tp="http://www.plazi.org/taxpub"><tp:treatment-meta><kwd-group><label>Taxon classification</label><kwd><named-content xmlns:xlink="http://www.w3.org/1999/xlink" content-type="kingdom">Animalia</named-content></kwd><kwd><named-content xmlns:xlink="http://www.w3.org/1999/xlink" content-type="order">Diptera</named-content></kwd><kwd><named-content xmlns:xlink="http://www.w3.org/1999/xlink" content-type="family">Muscidae</named-content></kwd></kwd-group><mixed-citation publication-type="journal"><person-group><name><surname>Du</surname><given-names>Jing</given-names></name><name><surname>Hao</surname><given-names>Bo</given-names></name><name><surname>Xue</surname><given-names>Wanqi</given-names></name><name><surname>Zhang</surname><given-names>Chuntian</given-names></name></person-group><article-title>Five new species of <italic><tp:taxon-name><tp:taxon-name-part taxon-name-part-type="genus" reg="Mydaea">Mydaea</tp:taxon-name-part></tp:taxon-name></italic> from China (<tp:taxon-name><tp:taxon-name-part taxon-name-part-type="order">Diptera</tp:taxon-name-part></tp:taxon-name>, <tp:taxon-name><tp:taxon-name-part taxon-name-part-type="family">Muscidae</tp:taxon-name-part></tp:taxon-name>)</article-title><source>Zookeys</source><day>09</day><month>12</month><year>2019</year><volume>897</volume><fpage>101</fpage><lpage>114</lpage><pub-id pub-id-type="doi">10.3897/zookeys.897.39232</pub-id></mixed-citation></tp:treatment-meta><tp:nomenclature><tp:taxon-name><object-id xmlns:xlink="http://www.w3.org/1999/xlink" content-type="arpha" xlink:type="simple">595AD278-4A62-5D19-AE56-7B69202E9519</object-id>
            <tp:taxon-name-part taxon-name-part-type="genus" reg="Mydaea">Mydaea</tp:taxon-name-part>
            <tp:taxon-name-part taxon-name-part-type="species" reg="adhesipeda">adhesipeda</tp:taxon-name-part>
            <object-id xmlns:xlink="http://www.w3.org/1999/xlink" content-type="zoobank" xlink:type="simple">http://zoobank.org/C84CC490-8266-4ACD-96AC-2FE70E5E5058</object-id>
          </tp:taxon-name><tp:taxon-authority>Xue</tp:taxon-authority><tp:taxon-status xmlns:xlink="http://www.w3.org/1999/xlink" xlink:type="simple">sp. nov.</tp:taxon-status></tp:nomenclature><tp:treatment-sec sec-type="type material" id="SECID0E6VAE"><title>Type material.</title><p><bold><italic>Holotype</italic>.</bold> China, 1 ♂, Ningxia Hui Autonomous Region, Jingyuan, Liupan Mountains, <named-content xmlns:xlink="http://www.w3.org/1999/xlink" content-type="dwc:verbatimCoordinates" xlink:type="simple"><named-content content-type="geo-json" specific-use="{&#34;type&#34;:&#34;Point&#34;,&#34;coordinates&#34;:[106.566667,35.650000]}" id="NCID0ENWAE" xlink:type="simple">35°39'N, 106°34'E</named-content></named-content>, alt. 2200 m, 3 July 2009, Zhiyuan Yao, (SYNU). <bold><italic>Paratypes</italic>.</bold> 2♂♂, 5 ♀♀, same data as holotype.</p></tp:treatment-sec><tp:treatment-sec sec-type="diagnosis" id="SECID0EWWAE"><title>Diagnosis.</title><p><italic>Post-dc</italic> 4, scutellum dark black; basal and apical scutellar seta approximately as long as hind tibia; coxae and trochanters brown, tarsi dark brown, ventral surface of fore tarsus with adhesive hairs; femora and tibiae yellow; hind femur with <italic>av</italic> rows on distal half.</p></tp:treatment-sec><tp:treatment-sec sec-type="description" id="SECID0EAXAE"><title>Description.</title><p><bold>Male.</bold> Body length 8.0–8.5 mm. <bold><italic>Head</italic></bold>: eyes bare, facets on upper half not enlarged. Frontal vitta black; lunule brown; genal and postgenal hairs entirely black; antenna fuscous, palpus black. Frons as wide as postpedicel, and slightly wider than distance between outer margins of posterior ocelli; fronto-orbital plate narrow, 2/5 of width of frons at middle; fronto-orbital plates, parafacials and genae covered with sparse gray pruinosity, parafacials as wide as or narrower than the width of postpedicel; genal height approximately 1/9 of eye height; lower face not projecting, vibrissal angle situated behind frontal angle in lateral view. Frontal setae with 7 or 8 pairs, upper 2 pairs short and situated on lower 4/5 of frons; proclinate orbital setae absent; ocellar setae approximately 2/3 of lower pair of frontal setae in length; postpedicel 3.5 times as long as wide; arista ciliated and longest hair approximately as long as width of postpedicel; palpi as long as prementum; prementum 2.5 times as long as wide, and covered with gray pruinosity; labellum extending to posterior part, and approximately 4/5 as long as palpi. <bold><italic>Thorax</italic></bold>: ground color black, covered with sparse gray pruinosity and slightly shining; scutum with 4 black vittae, and the inner vitta extending to scutoscutellar suture; <italic>acr</italic> 0+1; <italic>dc</italic> 2+4; <italic>ial</italic> 0+2; <italic>pra</italic> slightly shorter than posterior notopleural seta; notopleuron with small hairs; scutellum black, basal and apical scutellar seta strong, approximately as long as hind tibia; basisternum of prosternum, anepimeron, meron, and katepimeron bare; katepisternal setae 1+2; 1 anepisternal seta; anterior and posterior spiracles yellow. <bold><italic>Wings</italic></bold>: semi-hyaline; tegula dark brown; basicosta yellow; ventral surface of vein C with hairs; vein Sc bow-shaped; dorsal and ventral surfaces of radial node with hairs; the middle part of crossvein dm-m bent towards base of wing, areas around crossveins r-m and dm-m not clouded; R<sub>4+5</sub> and M<sub>1</sub> straight and diverging slightly distally; calypter yellowish, lower calypter tongue-shaped; halter knob yellow. <bold><italic>Legs</italic></bold>: coxae and trochanters brown, tarsi dark brown, femora and tibiae yellow; ventral surface of fore tarsus with adhesive hairs, fore tibia with 1 median <italic>p</italic>; mid femur without <italic>av</italic> and 6 <italic>pv</italic> on basal half, 2 preapical <italic>ad</italic>, 3 <italic>pd</italic>, mid tibia with 2 or 3 (a few with 4) <italic>pv</italic>; hind femur with <italic>av</italic> rows on distal half, <italic>av</italic> short on basal half, without <italic>pv</italic>, hind tibia with 4 <italic>av</italic>, 2 <italic>ad</italic>, without apical <italic>pv</italic>; tarsi longer than tibiae; fore claws and pulvilli approximately 1.2 times as long as tarsomere 5, mid claws and pulvilli approximately as long as tarsomere 5, hind claws and pulvilli shorter than tarsomere 5. <bold><italic>Abdomen</italic></bold>: Black in ground color, ovate in dorsal view, covered with gray pruinosity, both sides without color shifting patch, tergites 3 and 4 with a black median vitta, tergites 4 and 5 each with a complete row of posterior marginal setae, both sides of tergite 5 with 3 or 4 discal setae on anterior half; sternite 1 bare; middle part of lateral margin of cerci invaginated slightly in posterior view.</p><fig id="F2" position="float" orientation="portrait"><object-id xmlns:xlink="http://www.w3.org/1999/xlink" content-type="doi" xlink:type="simple">10.3897/zookeys.897.39232.figure2</object-id><object-id xmlns:xlink="http://www.w3.org/1999/xlink" content-type="arpha" xlink:type="simple">301EC97D-13B3-5891-B5D4-896F83928AA3</object-id><label>Figure 2.</label><caption><p><italic><tp:taxon-name><tp:taxon-name-part taxon-name-part-type="genus" reg="Mydaea">Mydaea</tp:taxon-name-part> <tp:taxon-name-part taxon-name-part-type="species" reg="adhesipeda">adhesipeda</tp:taxon-name-part></tp:taxon-name></italic> Xue, sp. nov. <bold>a</bold> male, sternite 5 in ventral view <bold>b</bold> male, cerci in posterior view <bold>c</bold> male, terminalia in profile <bold>d</bold> female, ovipositor in dorsal view <bold>e</bold> female, ovipositor in ventral view <bold>f</bold> female, spermatheca. Scale bars: 0.50 mm (<bold>a</bold>); 0.20 mm (<bold>b,c</bold>); 0.20 mm (<bold>d,e</bold>); 0.10 mm (<bold>f</bold>).</p></caption><graphic xmlns:xlink="http://www.w3.org/1999/xlink" xlink:href="zookeys-897-101-g002.jpg" position="float" orientation="portrait" xlink:type="simple" id="oo_362641.jpg"><uri content-type="original_file" xlink:type="simple">https://binary.pensoft.net/fig/362641</uri></graphic></fig><p><bold>Female.</bold> Body length 8.9–9.5 mm. Frontal vitta 3.5 times as wide as fronto-orbital plate; 7 frontal setae; 2 upper orbital setae; genal height approximately 1/6 of eye height; ventral surface of fore tarsus without adhesive hairs; mid tibia with 3 or 4 <italic>p</italic>; fore claws and pulvilli shorter than tarsomere 5. Other characters as in male.</p></tp:treatment-sec><tp:treatment-sec sec-type="remarks" id="SECID0EN1AE"><title>Remarks.</title><p>This species is similar to <italic><tp:taxon-name><tp:taxon-name-part taxon-name-part-type="genus" reg="Mydaea">Mydaea</tp:taxon-name-part> <tp:taxon-name-part taxon-name-part-type="species" reg="fuchaoi">fuchaoi</tp:taxon-name-part></tp:taxon-name></italic> Xue &amp; Tian, but differs from the latter in the following features: frontal vitta narrower; genae approximately 1/9 of eye height; palpi shorter; fore claws and pulvilli longer, fore tibia with 1 median <italic>p</italic>; ventral surface of fore tarsus with adhesive hairs; hind claws and pulvilli shorter, hind tibia with 4 <italic>av</italic>; middle part of lateral margin of cerci slightly concave in posterior view.</p></tp:treatment-sec><tp:treatment-sec sec-type="etymology" id="SECID0EC2AE"><title>Etymology.</title><p>The species name refers to ventral surface of the male fore tarsus which has adhesive hairs. It is derived from the Latin words <italic>adhes</italic> meaning adhesive and <italic>ped</italic> meaning leg.</p></tp:treatment-sec><tp:treatment-sec sec-type="distribution" id="SECID0EM2AE"><title>Distribution.</title><p>China, Ningxia Hui Autonomous Region (Liupan Mountains).</p></tp:treatment-sec></tp:taxon-treatment>
