# Supplementary material for: Five new species of Mydaea from China (Diptera, Muscidae)
Source: Zookeys. 2019 Dec 9;897:101–14. doi: 10.3897/zookeys.897.39232 (PMC6914718; doi:10.3897/zookeys.897.39232)
Supplement: XML Treatment for Mydaea combiniseriata [file zookeys.897.39232-treatment3.xml]

<!DOCTYPE tp:taxon-treatment
  PUBLIC "-//TaxonX//DTD Taxonomic Treatment Publishing DTD v0 20100105//EN" "tax-treatment-NSO.dtd">
<tp:taxon-treatment xmlns:tp="http://www.plazi.org/taxpub"><tp:treatment-meta><kwd-group><label>Taxon classification</label><kwd><named-content xmlns:xlink="http://www.w3.org/1999/xlink" content-type="kingdom">Animalia</named-content></kwd><kwd><named-content xmlns:xlink="http://www.w3.org/1999/xlink" content-type="order">Diptera</named-content></kwd><kwd><named-content xmlns:xlink="http://www.w3.org/1999/xlink" content-type="family">Muscidae</named-content></kwd></kwd-group><mixed-citation publication-type="journal"><person-group><name><surname>Du</surname><given-names>Jing</given-names></name><name><surname>Hao</surname><given-names>Bo</given-names></name><name><surname>Xue</surname><given-names>Wanqi</given-names></name><name><surname>Zhang</surname><given-names>Chuntian</given-names></name></person-group><article-title>Five new species of <italic><tp:taxon-name><tp:taxon-name-part taxon-name-part-type="genus" reg="Mydaea">Mydaea</tp:taxon-name-part></tp:taxon-name></italic> from China (<tp:taxon-name><tp:taxon-name-part taxon-name-part-type="order">Diptera</tp:taxon-name-part></tp:taxon-name>, <tp:taxon-name><tp:taxon-name-part taxon-name-part-type="family">Muscidae</tp:taxon-name-part></tp:taxon-name>)</article-title><source>Zookeys</source><day>09</day><month>12</month><year>2019</year><volume>897</volume><fpage>101</fpage><lpage>114</lpage><pub-id pub-id-type="doi">10.3897/zookeys.897.39232</pub-id></mixed-citation></tp:treatment-meta><tp:nomenclature><tp:taxon-name><object-id xmlns:xlink="http://www.w3.org/1999/xlink" content-type="arpha" xlink:type="simple">A8F2A3E2-D58F-5B7C-A036-BD7476699F1F</object-id>
            <tp:taxon-name-part taxon-name-part-type="genus" reg="Mydaea">Mydaea</tp:taxon-name-part>
            <tp:taxon-name-part taxon-name-part-type="species" reg="combiniseriata">combiniseriata</tp:taxon-name-part>
            <object-id xmlns:xlink="http://www.w3.org/1999/xlink" content-type="zoobank" xlink:type="simple">http://zoobank.org/CD4832B2-CB16-4CB4-9672-F78F044B8C2F</object-id>
          </tp:taxon-name><tp:taxon-authority>Xue</tp:taxon-authority><tp:taxon-status xmlns:xlink="http://www.w3.org/1999/xlink" xlink:type="simple">sp. nov.</tp:taxon-status></tp:nomenclature><tp:treatment-sec sec-type="type material" id="SECID0EZ3AE"><title>Type material.</title><p><bold><italic>Holotype</italic>.</bold> China, 1 ♂, Liaoning Province, Qingyuan, <named-content xmlns:xlink="http://www.w3.org/1999/xlink" content-type="dwc:verbatimCoordinates" xlink:type="simple"><named-content content-type="geo-json" specific-use="{&#34;type&#34;:&#34;Point&#34;,&#34;coordinates&#34;:[125.516667,42.350000]}" id="NCID0EH4AE" xlink:type="simple">41°81'N, 124°91'E</named-content></named-content>, alt. 800 m, 3 June 2016, Bing Li, (SYNU). <bold><italic>Paratypes</italic>.</bold> 3♂♂, same data as holotype.</p></tp:treatment-sec><tp:treatment-sec sec-type="diagnosis" id="SECID0EQ4AE"><title>Diagnosis.</title><p>5 or 6 frontal setae situated on lower half of frons; scutellum yellow; postpronotal lobe black; anterior spiracle fuscous; legs with femora and tibiae yellow; only distal part of hind femur with distinct <italic>pv</italic> and 5 or 6 small <italic>pv</italic> on basal half.</p></tp:treatment-sec><tp:treatment-sec sec-type="description" id="SECID0E14AE"><title>Description.</title><p><bold>Male.</bold> Body length 7.2–7.4 mm. <bold><italic>Head</italic></bold>: eyes bare, frontal vitta black, fronto-orbital plates and parafacials brown, mediane red-brown; antennae black, arista brown-yellow; lunule dark brown; genae black, genal and postgenal hairs entirely black; palpi black. Frons less than twice the width of anterior ocellus; fronto-orbital plates contiguous in the middle; frontal triangle on upper 1/3 of frons; fronto-orbital plates and parafacials covered with sparse gray pruinosity, parafacial approximately 1/2 as wide as postpedicel; genal height approximately 1/9 of eye height, genae covered with gray pruinosity; lower face not projecting, vibrissal angle situated behind frontal angle in lateral view. 5or 6 pairs frontal setae situated on lower half of frons; proclinate orbital setae absent; ocellar setae long and strong, slightly longer than the lower frontal setae; postpedicel approximately 3.5 times as long as wide; arista plumose, the longest hairs approximately 4/5 as width of width of postpedicel; palpus black, approximately 1.5 times as long as prementum, prementum short, approximately 1.5 times as long as high, and covered with sparse gray pruinosity; labellum long and big, the length of labellum approximately twice as long as height of prementum. <bold><italic>Thorax</italic></bold>: fuscous, only scutellum yellow, covered with sparse gray pruinosity; scutum with 4 black vittae, and the inner vittae extending to scutoscutellar suture; <italic>acr</italic> 0+1; <italic>dc</italic> 2+4; <italic>ial</italic> 0+2; <italic>pra</italic> strong, approximately 1.3 times as long as posterior notopleural seta; lateral and ventral surfaces of scutellum without hairs; basisternum of prosternum, anepimeron, meron, katepimeron bare; notopleuron with hairs; katepisternal setae 1+2; anterior spiracle fuscous and posterior spiracle light brown. <bold><italic>Wings</italic></bold>: semi-hyaline and slightly brown; base of wing pale yellow; tegula and basicosta yellow; costal spine small; ventral surface of vein C with hairs; vein Sc bow-shaped; crossvein r-m straight, crossvein dm-m bent towards base of wing, areas around crossveins r-m and dm-m not clouded; dorsal and ventral surface of radial node with hairs; R<sub>4+5</sub> and M<sub>1</sub> straight, apical part of M<sub>1</sub> bent forward slightly; calypter pale yellow, lower calypter tongue-shaped; halter knob yellow. <bold><italic>Legs</italic></bold>: femora and tibiae yellow but dorsal surface of fore femur fuscous; coxae, trochanters, and tarsi fuscous; fore tibia without median <italic>p</italic>; mid femur with <italic>pv</italic> row on basal half, 1 apical <italic>ad</italic>, 3 apical <italic>pd</italic>, mid tibia with 3 <italic>p</italic>; hind femur with distinct <italic>av</italic> and <italic>pv</italic> only at distal part, and 5 or 6 small <italic>pv</italic> on basal half; hind tibia with 2 <italic>pd</italic>, 5 <italic>pv</italic>; tarsi slight longer than tibiae; only fore claws longer than pulvilli, mid and hind claws shorter than pulvilli, fore claws approximately as long as tarsomere 5. <bold><italic>Abdomen</italic></bold>: black in ground color, covered with light gray pruinosity, both sides of abdomen without color shifting patch, tergite 3 with a complete row of posterior marginal setae, but short and sparse, median pair shorter than half the length tergite 3, tergites 4 and 5 with complete rows of posterior marginal setae and these slightly longer, approximately 3/5 of the length of the tergite, tergite 4 with 3 pairs of discal setae, tergite 5 with 4 pairs of discal setae; posterior margin of sternites 2 and 3 each with a pair of apical setae, posterior margin of sternite 4 with 2 pairs of apical setae, inner margin of lateral lobe at basal part of sternite 5 with a row of 6 or 7 close-set setae, sursyli near rectangle, and inner margin with hairs.</p><fig id="F3" position="float" orientation="portrait"><object-id xmlns:xlink="http://www.w3.org/1999/xlink" content-type="doi" xlink:type="simple">10.3897/zookeys.897.39232.figure3</object-id><object-id xmlns:xlink="http://www.w3.org/1999/xlink" content-type="arpha" xlink:type="simple">761591CB-9740-570E-A5FF-1BD7832707A2</object-id><label>Figure 3.</label><caption><p><italic><tp:taxon-name><tp:taxon-name-part taxon-name-part-type="genus" reg="Mydaea">Mydaea</tp:taxon-name-part> <tp:taxon-name-part taxon-name-part-type="species" reg="combiniseriata">combiniseriata</tp:taxon-name-part></tp:taxon-name></italic> Xue, sp. nov. <bold>a</bold> male, sternite 5 in ventral view <bold>b</bold> male, cerci in posterior view <bold>c</bold> male, terminalia in profile. Scale bars: 0.50 mm (<bold>a</bold>); 0.25 mm (<bold>b,c</bold>).</p></caption><graphic xmlns:xlink="http://www.w3.org/1999/xlink" xlink:href="zookeys-897-101-g003.jpg" position="float" orientation="portrait" xlink:type="simple" id="oo_362642.jpg"><uri content-type="original_file" xlink:type="simple">https://binary.pensoft.net/fig/362642</uri></graphic></fig><p><bold>Female.</bold> Unknown.</p></tp:treatment-sec><tp:treatment-sec sec-type="remarks" id="SECID0E1AAG"><title>Remarks.</title><p>This species is similar to <italic><tp:taxon-name><tp:taxon-name-part taxon-name-part-type="genus" reg="Mydaea">Mydaea</tp:taxon-name-part> <tp:taxon-name-part taxon-name-part-type="species" reg="corni">corni</tp:taxon-name-part></tp:taxon-name></italic> (Scopoli, 1763), but differs from the latter in the following features: male eyes bare; 5 or 6 pairs of frontal setae situated on lower half of frons; genal height approximately 1/9 of eye height; <italic>acr</italic> 0+1; <italic>pra</italic> long and large, approximately 1.3 times as long as posterior notopleural seta; hind tibia without <italic>ad</italic>; both sides of abdomen without color shifting patches.</p></tp:treatment-sec><tp:treatment-sec sec-type="etymology" id="SECID0ERBAG"><title>Etymology.</title><p>The species name refers to the lobe of sternite 5, which in males have a long row of setae. It is derived from the Latin words <italic>combin</italic> meaning combined and <italic>seriat</italic> meaning rows.</p></tp:treatment-sec><tp:treatment-sec sec-type="distribution" id="SECID0E2BAG"><title>Distribution.</title><p>China, Liaoning Province (Qingyuan).</p></tp:treatment-sec></tp:taxon-treatment>
