# Supplementary material for: Five new species of Mydaea from China (Diptera, Muscidae)
Source: Zookeys. 2019 Dec 9;897:101–14. doi: 10.3897/zookeys.897.39232 (PMC6914718; doi:10.3897/zookeys.897.39232)
Supplement: XML Treatment for Mydaea qingyuanensis [file zookeys.897.39232-treatment4.xml]

<!DOCTYPE tp:taxon-treatment
  PUBLIC "-//TaxonX//DTD Taxonomic Treatment Publishing DTD v0 20100105//EN" "tax-treatment-NSO.dtd">
<tp:taxon-treatment xmlns:tp="http://www.plazi.org/taxpub"><tp:treatment-meta><kwd-group><label>Taxon classification</label><kwd><named-content xmlns:xlink="http://www.w3.org/1999/xlink" content-type="kingdom">Animalia</named-content></kwd><kwd><named-content xmlns:xlink="http://www.w3.org/1999/xlink" content-type="order">Diptera</named-content></kwd><kwd><named-content xmlns:xlink="http://www.w3.org/1999/xlink" content-type="family">Muscidae</named-content></kwd></kwd-group><mixed-citation publication-type="journal"><person-group><name><surname>Du</surname><given-names>Jing</given-names></name><name><surname>Hao</surname><given-names>Bo</given-names></name><name><surname>Xue</surname><given-names>Wanqi</given-names></name><name><surname>Zhang</surname><given-names>Chuntian</given-names></name></person-group><article-title>Five new species of <italic><tp:taxon-name><tp:taxon-name-part taxon-name-part-type="genus" reg="Mydaea">Mydaea</tp:taxon-name-part></tp:taxon-name></italic> from China (<tp:taxon-name><tp:taxon-name-part taxon-name-part-type="order">Diptera</tp:taxon-name-part></tp:taxon-name>, <tp:taxon-name><tp:taxon-name-part taxon-name-part-type="family">Muscidae</tp:taxon-name-part></tp:taxon-name>)</article-title><source>Zookeys</source><day>09</day><month>12</month><year>2019</year><volume>897</volume><fpage>101</fpage><lpage>114</lpage><pub-id pub-id-type="doi">10.3897/zookeys.897.39232</pub-id></mixed-citation></tp:treatment-meta><tp:nomenclature><tp:taxon-name><object-id xmlns:xlink="http://www.w3.org/1999/xlink" content-type="arpha" xlink:type="simple">DB49C7CD-8D1E-5065-BCC7-6800C2FF07AF</object-id>
            <tp:taxon-name-part taxon-name-part-type="genus" reg="Mydaea">Mydaea</tp:taxon-name-part>
            <tp:taxon-name-part taxon-name-part-type="species" reg="qingyuanensis">qingyuanensis</tp:taxon-name-part>
            <object-id xmlns:xlink="http://www.w3.org/1999/xlink" content-type="zoobank" xlink:type="simple">http://zoobank.org/A9C2CC5B-E88B-4F91-9B6A-275FE9403DB9</object-id>
          </tp:taxon-name><tp:taxon-authority>Xue</tp:taxon-authority><tp:taxon-status xmlns:xlink="http://www.w3.org/1999/xlink" xlink:type="simple">sp. nov.</tp:taxon-status></tp:nomenclature><tp:treatment-sec sec-type="type material" id="SECID0EIDAG"><title>Type material.</title><p><bold><italic>Holotype</italic>.</bold> China, 1 ♂, Liaoning Province, Qingyuan, <named-content xmlns:xlink="http://www.w3.org/1999/xlink" content-type="dwc:verbatimCoordinates" xlink:type="simple"><named-content content-type="geo-json" specific-use="{&#34;type&#34;:&#34;Point&#34;,&#34;coordinates&#34;:[125.516667,42.350000]}" id="NCID0EWDAG" xlink:type="simple">41°81'N, 124°91'E</named-content></named-content>, alt. 800 m, 3 June 2016, Bing Li, (SYNU). <bold><italic>Paratypes</italic>.</bold> 2♂♂, same data as holotype.</p></tp:treatment-sec><tp:treatment-sec sec-type="diagnosis" id="SECID0E6DAG"><title>Diagnosis.</title><p>Frons narrower than the width of anterior ocellus; scutellum yellow, <italic>prst-acr</italic> absent, <italic>post-dc</italic> 4, anterior and posterior spiracle yellow; hind femur with complete <italic>pv</italic> row, hind tibia without <italic>ad</italic>.</p></tp:treatment-sec><tp:treatment-sec sec-type="description" id="SECID0ENEAG"><title>Description.</title><p><bold>Male.</bold> Body length 7.8–8.0 mm. <bold><italic>Head</italic></bold>: eyes bare; frontal vitta black; antennae black,lunule brown; genae black, genal and postgenal hairs entirely black; palpi black. Frons narrower than the width of anterior ocellus; fronto-orbital plates contiguous in the middle; frontal vitta situated on upper 2/5 of frons; Fronto-orbital plates and parafacials covered with sparse gray pruinosity, parafacials approximately 3/5 as wide as postpedicel; lower face not projecting, vibrissal angle situated behind frontal angle in lateral view; genae covered with gray pruinosity, genal height approximately 1/9 of eye height. Frontal setae in 13 or 14 pairs and extending upwards to anterior ocellus, 5 or 6 strong pairs on lower 2/5 of frons, 7 or 8 extremely small pairs on upper 3/5 and these shorter than eye facets ; proclinate orbital setae absent; ocellar setae strong, slightly longer than the lower frontal setae; postpedicel approximately 3.5 times as long as wide, arista plumose, longest hairs approximately as long as width of postpedicel; palpus approximately 1.5 times as long as prementum, prementum short, approximately 1.5 times as long as high, and covered with sparse gray pruinosity; labellum long and big, the length of labellum approximately twice the height of prementum. <bold><italic>Thorax</italic></bold>: black, but scutellum yellow, covered with sparse gray pruinosity; scutum with 4 black vittae, and inner vitta not extending to scutoscutellar suture; <italic>acr</italic> 0+1; <italic>dc</italic> 2+4; <italic>ial</italic> 0+2; <italic>pra</italic> distinct, slightly shorter than posterior notopleural seta; lateral and ventral surfaces of scutellum without hairs; basisternum of prosternum, anepimeron, meron, and katepimeron bare; notopleuron with hairs; katepisternal setae 1+2; anterior and posterior spiracles yellow. <bold><italic>Wings</italic></bold>: semi-hyaline and pale brown; tegula and basicosta yellow; costal spine slightly short than crossvein r-m; ventral surface of vein C with hairs; vein Sc bow-shaped; areas around crossveins r-m and dm-m not clouded and straight; dorsal and ventral surface of radial node with hairs; R<sub>4+5</sub> and M<sub>1</sub> straight, apical part of M<sub>1</sub> slightly bent forward; calypter yellow, lower calypter tongue-shaped; halter knob yellow. <bold><italic>Legs</italic></bold>: Tibiae and femora brown-yellow; coxae, trochanters and tarsi dark brown; fore tibia without median <italic>p</italic>; mid femur without distinct <italic>av</italic>, 1 apical <italic>ad</italic>, 3 apical <italic>pd</italic>, complete <italic>pv</italic> rows, mid tibia with 3 <italic>p</italic>; hind femur with complete <italic>av</italic> and <italic>pv</italic> rows, hind tibia with 2 <italic>pd</italic>, 2 <italic>pv</italic>; tarsi slight longer than tibiae; pulvilli longer than claws, pulvilli approximately 2/3 of tarsomere 5 in length. <bold><italic>Abdomen</italic></bold>: ground color black; ovate in dorsal view, tergites 3–5 with a median black vitta, both sides of tergites 4 and 5 with distinct color shifting patches, tergites 3–5 with a complete posterior marginal rows of setae, tergites 4 and 5 with 4 or 5 pairs of discal setae, sternite 1 bare, apical margin of sternites 2–4 each with a pair of marginal setae; distal part of cerci and sursyli tapering in posterior view, dispart of cerci triangular in posterior view, sursyli narrowed on distal half in profile and bent backwards.</p><fig id="F4" position="float" orientation="portrait"><object-id xmlns:xlink="http://www.w3.org/1999/xlink" content-type="doi" xlink:type="simple">10.3897/zookeys.897.39232.figure4</object-id><object-id xmlns:xlink="http://www.w3.org/1999/xlink" content-type="arpha" xlink:type="simple">5EF1206F-64CB-588D-9CAA-4E06EE06BA3B</object-id><label>Figure 4.</label><caption><p><italic><tp:taxon-name><tp:taxon-name-part taxon-name-part-type="genus" reg="Mydaea">Mydaea</tp:taxon-name-part> <tp:taxon-name-part taxon-name-part-type="species" reg="qingyuanensis">qingyuanensis</tp:taxon-name-part></tp:taxon-name></italic> Xue, sp. nov. <bold>a</bold> male, sternite 5 in ventral view <bold>b</bold> male, terminalia in posterior view <bold>c</bold> male, terminalia in profile. Scale bars: 0.50 mm (<bold>a</bold>); 0.20 mm (<bold>b</bold>); 0.25 mm (<bold>c</bold>).</p></caption><graphic xmlns:xlink="http://www.w3.org/1999/xlink" xlink:href="zookeys-897-101-g004.jpg" position="float" orientation="portrait" xlink:type="simple" id="oo_362643.jpg"><uri content-type="original_file" xlink:type="simple">https://binary.pensoft.net/fig/362643</uri></graphic></fig><p><bold>Female.</bold> Unknown.</p></tp:treatment-sec><tp:treatment-sec sec-type="remarks" id="SECID0EOHAG"><title>Remarks.</title><p>This species is similar to <italic><tp:taxon-name><tp:taxon-name-part taxon-name-part-type="genus" reg="Mydaea">Mydaea</tp:taxon-name-part> <tp:taxon-name-part taxon-name-part-type="species" reg="corni">corni</tp:taxon-name-part></tp:taxon-name></italic> (Scopoli, 1763), but differs from it in the following features: male eyes bare; frontal setae in 13 or 14 pairs and extending upwards to anterior ocellus, 5 or 6 strong pairs on lower 2/5 of frons, 7 or 8 extremely small pairs at upper 3/5 and these shorter than facets of eye; postpedicel approximately 3.5 times as long as wide; genal height approximately 1/9 of eye height; <italic>acr</italic> 0+1; <italic>dc</italic> 2+4; <italic>pra</italic> shorter than posterior notopleural seta; posterior spiracle yellow; hind tibia without <italic>ad</italic>.</p></tp:treatment-sec><tp:treatment-sec sec-type="etymology" id="SECID0EHIAG"><title>Etymology.</title><p>The species is named for the type locality, Qingyuan county.</p></tp:treatment-sec><tp:treatment-sec sec-type="distribution" id="SECID0EMIAG"><title>Distribution.</title><p>China, Liaoning Province (Qingyuan).</p></tp:treatment-sec></tp:taxon-treatment>
