# Supplementary material for: Five new species of Mydaea from China (Diptera, Muscidae)
Source: Zookeys. 2019 Dec 9;897:101–14. doi: 10.3897/zookeys.897.39232 (PMC6914718; doi:10.3897/zookeys.897.39232)
Supplement: XML Treatment for Mydaea quinquiseta [file zookeys.897.39232-treatment5.xml]

<!DOCTYPE tp:taxon-treatment
  PUBLIC "-//TaxonX//DTD Taxonomic Treatment Publishing DTD v0 20100105//EN" "tax-treatment-NSO.dtd">
<tp:taxon-treatment xmlns:tp="http://www.plazi.org/taxpub"><tp:treatment-meta><kwd-group><label>Taxon classification</label><kwd><named-content xmlns:xlink="http://www.w3.org/1999/xlink" content-type="kingdom">Animalia</named-content></kwd><kwd><named-content xmlns:xlink="http://www.w3.org/1999/xlink" content-type="order">Diptera</named-content></kwd><kwd><named-content xmlns:xlink="http://www.w3.org/1999/xlink" content-type="family">Muscidae</named-content></kwd></kwd-group><mixed-citation publication-type="journal"><person-group><name><surname>Du</surname><given-names>Jing</given-names></name><name><surname>Hao</surname><given-names>Bo</given-names></name><name><surname>Xue</surname><given-names>Wanqi</given-names></name><name><surname>Zhang</surname><given-names>Chuntian</given-names></name></person-group><article-title>Five new species of <italic><tp:taxon-name><tp:taxon-name-part taxon-name-part-type="genus" reg="Mydaea">Mydaea</tp:taxon-name-part></tp:taxon-name></italic> from China (<tp:taxon-name><tp:taxon-name-part taxon-name-part-type="order">Diptera</tp:taxon-name-part></tp:taxon-name>, <tp:taxon-name><tp:taxon-name-part taxon-name-part-type="family">Muscidae</tp:taxon-name-part></tp:taxon-name>)</article-title><source>Zookeys</source><day>09</day><month>12</month><year>2019</year><volume>897</volume><fpage>101</fpage><lpage>114</lpage><pub-id pub-id-type="doi">10.3897/zookeys.897.39232</pub-id></mixed-citation></tp:treatment-meta><tp:nomenclature><tp:taxon-name><object-id xmlns:xlink="http://www.w3.org/1999/xlink" content-type="arpha" xlink:type="simple">E829D4E3-29B6-558B-8FDD-C0FC587C57C8</object-id>
            <tp:taxon-name-part taxon-name-part-type="genus" reg="Mydaea">Mydaea</tp:taxon-name-part>
            <tp:taxon-name-part taxon-name-part-type="species" reg="quinquiseta">quinquiseta</tp:taxon-name-part>
            <object-id xmlns:xlink="http://www.w3.org/1999/xlink" content-type="zoobank" xlink:type="simple">http://zoobank.org/18E8DE94-D3F6-49AB-A66C-C545926A3CC0</object-id>
          </tp:taxon-name><tp:taxon-authority>Xue</tp:taxon-authority><tp:taxon-status xmlns:xlink="http://www.w3.org/1999/xlink" xlink:type="simple">sp. nov.</tp:taxon-status></tp:nomenclature><tp:treatment-sec sec-type="type material" id="SECID0EZJAG"><title>Type material.</title><p><bold><italic>Holotype</italic>.</bold> China, 1 ♂, Sichuan Province, Luding, Yanzigou, <named-content xmlns:xlink="http://www.w3.org/1999/xlink" content-type="dwc:verbatimCoordinates" xlink:type="simple"><named-content content-type="geo-json" specific-use="{&#34;type&#34;:&#34;Point&#34;,&#34;coordinates&#34;:[102.116667,29.633333]}" id="NCID0EHKAG" xlink:type="simple">29°38'N, 102°07'E</named-content></named-content>, alt. 2600 m, 17 June 2006, Jiayu Liu, (SYNU). <bold><italic>Paratypes</italic>.</bold> 2♂♂, same data as holotype.</p></tp:treatment-sec><tp:treatment-sec sec-type="diagnosis" id="SECID0EQKAG"><title>Diagnosis.</title><p>Eyes bare; <italic>post-dc</italic> 4; distal and lateral part of scutellum yellow; anterior and posterior spiracle brown; legs brown-yellow; both sides of abdomen without color shifting patch; cerci circular apically in posterior view.</p></tp:treatment-sec><tp:treatment-sec sec-type="description" id="SECID0EYKAG"><title>Description.</title><p><bold>Male.</bold> Body length 7.4–7.6 mm. <bold><italic>Head</italic></bold>: eyes bare, facets on upper half not enlarged; frontal vitta black; antennae black, arista brown; lunule brown; genae black, genal and postgenal hairs entirely black; palpi black. Frons approximately 1.5 times as wide as anterior ocellus; fronto-orbital plates contiguous in the middle; frontal vitta triangle on upper 1/4 of frons; fronto-orbital plates and parafacial covered with distinct gray pruinosity, parafacial approximately 3/5 as wide as postpedicel; postpedicel approximately 3.5 times as long as wide; lower face not projecting, vibrissal angle situated behind frontal angle in lateral view; genae covered with gray pruinosity, genal height approximately 1/9 of eye height. Frontal setae in 13 or 14 pairs and these situated on lower half of frons; proclinate orbital setae absent; ocellar setae long and strong, slightly longer than the lower frontal setae; arista short plumose, maximum length of hairs approximately 2/3 of the width of postpedicel; palpus approximately 1.5 times as long as prementum, prementum approximately 2.2 times as long as high, and covered with gray pruinosity; labellum strong, extending to posterior part, and slightly longer than palpi. <bold><italic>Thorax</italic></bold>: black, but distal and lateral parts of scutellum yellow, covered with sparse gray pruinosity; scutum with 4 indistinct vittae and the inner vittae not extending to scutoscutellar suture; <italic>acr</italic> 0+1; <italic>dc</italic> 2+4; <italic>ial</italic> 0+2; <italic>pra</italic> long and strong, slightly longer than posterior notopleural seta; notopleuron with small hairs; lateral and ventral surfaces of scutellum without hairs; basisternum of prosternum, anepimeron, meron and katepimeron bare; katepisternal setae 1+2; anterior and posterior spiracles brown. <bold><italic>Wings</italic></bold>: semi-hyaline and basal part brown; tegula and basicosta yellow; costal spine small; ventral surface of vein C with hairs; Sc bow-shaped; middle part of crossvein dm-m bent towards base of wing, area around crossveins r-m and dm-m not clouded; dorsal and ventral surfaces of radial node with hairs; R<sub>4+5</sub> and M<sub>1</sub> straight, apical part of M<sub>1</sub> bent forward slightly; calypter slightly brown; lower calypter tongue-shaped; halter knob yellow. <bold><italic>Legs</italic></bold>: entirely black; fore tibia without median <italic>p</italic>; mid femur with a row of <italic>pv</italic> on basal 3/5, and a row of <italic>a</italic> setae on basal half, 1 apical <italic>ad</italic>, 3 apical <italic>pd</italic>, mid tibia with 3 <italic>p</italic>; hind femur with a distinct row of <italic>av</italic> on distal half, and <italic>pv</italic> on basal half shorter than transverse diameter of hind femur, hind tibia with 4 or 5 <italic>av</italic>, 2 <italic>ad</italic>, without <italic>pv</italic>; claws as long as pulvilli, and short than tarsomere 5. <bold><italic>Abdomen</italic></bold>: ground color black; ovate in dorsal view, covered with gray pruinosity, both sides without color shifting patch, tergites 3 and 4 with median black vittae, tergites 4 and 5 each with a complete row of posterior marginal setae, tergite 5 with lateral discal setae on anterior half and otherwise devoid of hairs, sternite 1 bare, sternite 5 with 5 strong, median setae; cerci circular apically in posterior view.</p><fig id="F5" position="float" orientation="portrait"><object-id xmlns:xlink="http://www.w3.org/1999/xlink" content-type="doi" xlink:type="simple">10.3897/zookeys.897.39232.figure5</object-id><object-id xmlns:xlink="http://www.w3.org/1999/xlink" content-type="arpha" xlink:type="simple">1E55B338-0225-5C3E-8716-FFAC563C2A58</object-id><label>Figure 5.</label><caption><p><italic><tp:taxon-name><tp:taxon-name-part taxon-name-part-type="genus" reg="Mydaea">Mydaea</tp:taxon-name-part> <tp:taxon-name-part taxon-name-part-type="species" reg="quinquiseta">quinquiseta</tp:taxon-name-part></tp:taxon-name></italic> Xue, sp. nov. <bold>a</bold> male, sternite 5 in ventral view <bold>b</bold> male, cerci in posterior view <bold>c</bold> male, terminalia in profile. Scale bars: 0.50 mm (<bold>a</bold>); 0.20 mm (<bold>b,c</bold>)</p></caption><graphic xmlns:xlink="http://www.w3.org/1999/xlink" xlink:href="zookeys-897-101-g005.jpg" position="float" orientation="portrait" xlink:type="simple" id="oo_362644.jpg"><uri content-type="original_file" xlink:type="simple">https://binary.pensoft.net/fig/362644</uri></graphic></fig><p><bold>Female.</bold> Unknown.</p></tp:treatment-sec><tp:treatment-sec sec-type="remarks" id="SECID0EZNAG"><title>Remarks.</title><p>This species is similar to <italic><tp:taxon-name><tp:taxon-name-part taxon-name-part-type="genus" reg="Mydaea">Mydaea</tp:taxon-name-part> <tp:taxon-name-part taxon-name-part-type="species" reg="gracilior">gracilior</tp:taxon-name-part></tp:taxon-name></italic> Xue, 1992, but differs from the latter in the following features: facets on upper half of eyes not enlarged; <italic>acr</italic> 0+1; <italic>pv</italic> on basal half of hind femur shorter than transverse diameter of hind femur; cersci circular apically in posterior view; distal parts of cerci and surstyli not bent in opposite directions.</p></tp:treatment-sec><tp:treatment-sec sec-type="etymology" id="SECID0EOOAG"><title>Etymology.</title><p>The species name refers to the lobe of sternite 5 which in males has 5 strong setae. It is derived from the Latin words <italic>quinqu</italic> meaning five and <italic>seta</italic> meaning setae.</p></tp:treatment-sec><tp:treatment-sec sec-type="distribution" id="SECID0EYOAG"><title>Distribution.</title><p>China, Sichuan Province (Yanzigou).</p></tp:treatment-sec></tp:taxon-treatment>
