# Supplementary material for: Five new species of Mydaea from China (Diptera, Muscidae)
Source: Zookeys. 2019 Dec 9;897:101–14. doi: 10.3897/zookeys.897.39232 (PMC6914718; doi:10.3897/zookeys.897.39232)
Supplement: XML Treatment for Mydaea wusuensis [file zookeys.897.39232-treatment6.xml]

<!DOCTYPE tp:taxon-treatment
  PUBLIC "-//TaxonX//DTD Taxonomic Treatment Publishing DTD v0 20100105//EN" "tax-treatment-NSO.dtd">
<tp:taxon-treatment xmlns:tp="http://www.plazi.org/taxpub"><tp:treatment-meta><kwd-group><label>Taxon classification</label><kwd><named-content xmlns:xlink="http://www.w3.org/1999/xlink" content-type="kingdom">Animalia</named-content></kwd><kwd><named-content xmlns:xlink="http://www.w3.org/1999/xlink" content-type="order">Diptera</named-content></kwd><kwd><named-content xmlns:xlink="http://www.w3.org/1999/xlink" content-type="family">Muscidae</named-content></kwd></kwd-group><mixed-citation publication-type="journal"><person-group><name><surname>Du</surname><given-names>Jing</given-names></name><name><surname>Hao</surname><given-names>Bo</given-names></name><name><surname>Xue</surname><given-names>Wanqi</given-names></name><name><surname>Zhang</surname><given-names>Chuntian</given-names></name></person-group><article-title>Five new species of <italic><tp:taxon-name><tp:taxon-name-part taxon-name-part-type="genus" reg="Mydaea">Mydaea</tp:taxon-name-part></tp:taxon-name></italic> from China (<tp:taxon-name><tp:taxon-name-part taxon-name-part-type="order">Diptera</tp:taxon-name-part></tp:taxon-name>, <tp:taxon-name><tp:taxon-name-part taxon-name-part-type="family">Muscidae</tp:taxon-name-part></tp:taxon-name>)</article-title><source>Zookeys</source><day>09</day><month>12</month><year>2019</year><volume>897</volume><fpage>101</fpage><lpage>114</lpage><pub-id pub-id-type="doi">10.3897/zookeys.897.39232</pub-id></mixed-citation></tp:treatment-meta><tp:nomenclature><tp:taxon-name><object-id xmlns:xlink="http://www.w3.org/1999/xlink" content-type="arpha" xlink:type="simple">B6D33F70-5B96-5EA7-A106-946B3E6A7DEF</object-id>
            <tp:taxon-name-part taxon-name-part-type="genus" reg="Mydaea">Mydaea</tp:taxon-name-part>
            <tp:taxon-name-part taxon-name-part-type="species" reg="wusuensis">wusuensis</tp:taxon-name-part>
            <object-id xmlns:xlink="http://www.w3.org/1999/xlink" content-type="zoobank" xlink:type="simple">http://zoobank.org/5A203D16-965B-4634-BE42-03552051AF28</object-id>
          </tp:taxon-name><tp:taxon-authority>Xue</tp:taxon-authority><tp:taxon-status xmlns:xlink="http://www.w3.org/1999/xlink" xlink:type="simple">sp. nov.</tp:taxon-status></tp:nomenclature><tp:treatment-sec sec-type="type material" id="SECID0EFQAG"><title>Type material.</title><p><bold><italic>Holotype</italic>.</bold> China, 1 ♂, Heilongjiang Province, Jiamusi, Wusuzhen, <named-content xmlns:xlink="http://www.w3.org/1999/xlink" content-type="dwc:verbatimCoordinates" xlink:type="simple"><named-content content-type="geo-json" specific-use="{&#34;type&#34;:&#34;Point&#34;,&#34;coordinates&#34;:[134.200000,48.250000]}" id="NCID0ETQAG" xlink:type="simple">48°15'N, 134°12'E</named-content></named-content>, alt. 80 m, 18 May 2017, Bo Hao, (SYNU). <bold><italic>Paratypes</italic>.</bold> 2♂♂, same data as holotype.</p></tp:treatment-sec><tp:treatment-sec sec-type="diagnosis" id="SECID0E3QAG"><title>Diagnosis.</title><p>Scutellum and legs black; hind femur without <italic>pv</italic>; lateral lobes of sternite 5 short, and basal part near quadrate; cerci distinctly narrowed on distal half in posterior view and rounded on apical part, distal parts of cerci and surstyli bent in opposing directions; in lateral view only surstyli bent posteriorly.</p></tp:treatment-sec><tp:treatment-sec sec-type="description" id="SECID0EERAG"><title>Description.</title><p><bold>Male.</bold> Body length 5.4–5.6 mm. <bold><italic>Head</italic></bold>: eyes bare, frontal vitta black; antenna black, arista brown; lunule brown; genae black, genal and postgenal hairs entirely black; palpi black. Frons approximately 1.5 times as wide as anterior ocellus; fronto-orbital plates contiguous in the middle; frontal vitta triangle on upper 1/3 of frons; fronto-orbital plates and parafacial covered with sparse gray pruinosity, parafacials approximately 2/5 width of postpedicel; lower face not projecting, vibrissal angle situated behind frontal angle in lateral view; genae covered with gray pruinosity, genal height approximately 1/9 of eye height; Frontal setae in 7–8 pairs and these situated on lower 3/5 of frons; proclinate orbital setae absent; ocellar setae long and strong, slightly longer than lower frontal setae; postpedicel approximately 3.0 times as long as wide; arista short plumose, maximum length of hairs approximately 2/3 of width of postpedicel; palpi approximately 1.2 times as long as prementum, prementum approximately 2.2 times as long as high, and covered with gray pruinosity; labellum long and large, extending to posterior part and approximately as long as palpi. <bold><italic>Thorax</italic></bold>: ground color black; covered with sparse gray pruinosity; scutum with 4 black vittae, and the inner vittae not extending to scutoscutellar suture; <italic>acr</italic> 0+1; <italic>dc</italic> 2+4; <italic>ial</italic> 0+2; <italic>pra</italic> approximately as long as posterior notopleural seta; notopleuron with small hairs; scutellum same color as thorax and lateral and ventral surfaces of scutellum without hairs; apical scutellar setae strong, slightly longer than posterior notopleural seta; basisternum of prosternum, anepimeron, meron and katepimeron bare; katepisternal setae 1+2; anterior and posterior spiracles brown. <bold><italic>Wings</italic></bold>: semi-hyaline, tegula black; basicosta yellowish brown; costal spine short; vein Sc bow-shaped; crossvein dm-m straight, areas around crossveins r-m and dm-m not clouded; dorsal and ventral surfaces of radial node with hairs; R<sub>4+5</sub> and M<sub>1</sub> straight; calypter light brown, lower calypter tongue-shaped; halter knob brown-yellow. <bold><italic>Legs</italic></bold>: entirely black; fore tibia without median <italic>p</italic>; mid femur with <italic>pv</italic> and <italic>a</italic> rows of setae on basal half, 1 apical <italic>ad</italic>, 1 <italic>av</italic> on basal part, 2 apical <italic>pd</italic>, mid tibia with 3 <italic>p</italic>; hind femur with a distinct row of <italic>av</italic> on basal 2/5, without <italic>pv</italic>, hind tibia with 2 <italic>av</italic>, 2 <italic>ad</italic>, without apical <italic>pv</italic>; claws as long as pulvilli, and shorter than tarsomere 5. <bold><italic>Abdomen</italic></bold>: ground color black; ovate in dorsal view, covered with gray pruinosity, both sides without color shifting patch, tergites 3–5 with a median black vitta, tergites 4 and 5 each with a complete row of posterior marginal setae, tergite 5 with 4 or 5 discal setae; sternite 1 bare, lateral lobe sternite 5 short, and basal part near quadrate; cerci narrowing distinctly in posterior view and rounded on apical part, distal parts of cerci and surstyli bent in opposing directions; in lateral view only surstyli bent posteriorly.</p><fig id="F6" position="float" orientation="portrait"><object-id xmlns:xlink="http://www.w3.org/1999/xlink" content-type="doi" xlink:type="simple">10.3897/zookeys.897.39232.figure6</object-id><object-id xmlns:xlink="http://www.w3.org/1999/xlink" content-type="arpha" xlink:type="simple">8F92D5F6-01E5-5C49-A3D8-15E7E775628D</object-id><label>Figure 6.</label><caption><p><italic><tp:taxon-name><tp:taxon-name-part taxon-name-part-type="genus" reg="Mydaea">Mydaea</tp:taxon-name-part> <tp:taxon-name-part taxon-name-part-type="species" reg="wusuensis">wusuensis</tp:taxon-name-part></tp:taxon-name></italic> Xue, sp. nov. <bold>a</bold> male, sternite 5 in ventral view <bold>b</bold> male, cerci in posterior view <bold>c</bold> male, terminalia in profile. Scale bars: 0.50 mm (<bold>a</bold>); 0.20 mm (<bold>b,c</bold>).</p></caption><graphic xmlns:xlink="http://www.w3.org/1999/xlink" xlink:href="zookeys-897-101-g006.jpg" position="float" orientation="portrait" xlink:type="simple" id="oo_362645.jpg"><uri content-type="original_file" xlink:type="simple">https://binary.pensoft.net/fig/362645</uri></graphic></fig><p><bold>Female.</bold> Unknown.</p></tp:treatment-sec><tp:treatment-sec sec-type="remarks" id="SECID0EFUAG"><title>Remarks.</title><p>This species is similar to <italic><tp:taxon-name><tp:taxon-name-part taxon-name-part-type="genus" reg="Mydaea">Mydaea</tp:taxon-name-part> <tp:taxon-name-part taxon-name-part-type="species" reg="ancilloides">ancilloides</tp:taxon-name-part></tp:taxon-name></italic> Xue, 1992, but differs from it in the following features: male arista short-plumose, longest hair shorter than width of postpedicel; lower 3/5 of frons without frontal setae; parafacial approximately 2/5 of postpedicel in width; sternite 5 lateral lobe short and basal part near quadrate.</p></tp:treatment-sec><tp:treatment-sec sec-type="etymology" id="SECID0EWUAG"><title>Etymology.</title><p>The specific name refers to its type locality, Wusu town.</p></tp:treatment-sec><tp:treatment-sec sec-type="distribution" id="SECID0E2UAG"><title>Distribution.</title><p>China, Heilongjiang Province (Wusuzhen).</p></tp:treatment-sec></tp:taxon-treatment>
